# Supplementary material for: Comparison of Intravenous Microdialysis and Standard Plasma Sampling for Monitoring of Vancomycin and Meropenem Plasma Concentrations—An Experimental Porcine Study
Source: Antibiotics (Basel). 2023 Apr 21;12(4):791. doi: 10.3390/antibiotics12040791 (PMC10135263; doi:10.3390/antibiotics12040791)
Supplement: Supplementary file 1 [file antibiotics-12-00791-s001.zip]

Archive with 1 entries (1 files):
- antibiotics-2271482-supplementary.pdf
